# Supplementary material for: The mode of interfragmentary movement affects bone formation and revascularization after callus distraction
Source: PLoS One. 2018 Aug 23;13(8):e0202702. doi: 10.1371/journal.pone.0202702 (PMC6107229; doi:10.1371/journal.pone.0202702)
Supplement: S1 File — Histomorphometry measurements for compression, tension, and shear stimulation groups. (XLSX) [file pone.0202702.s001.xlsx]

## Sheet: Histomorphology
K_0.6
303														Summe	in %
	1	2		3	4	5	6	7	8	9	10	11	12
B	24	50		41	50	49	47	49	54	35	24	50	47
		24		35	28	32	27	21	34	15	10	34	34
		7		29	26	31	34	17			12	46	41	1057	29.3611
Fb	74	44		59	45	46	49	44	40	60	72	43	45
	96	73		60	63	58	67	77	65	82	88	55	61
	96	90		66	70	62	63	78	95	98	85	45	54	2368	65.7778
Fa
						2
														2	0.0555556
V	2	6			5	5	4	7	6	5	4	7	8
	4	3		5	9	8	6	2	1	3	2	11	5
	4	3		5	4	7	3	5	5	2	3	9	5	173	4.80556
304
	1	2		3	4	5	6	7	8	9	10	11	12
B	9	16		23	9	8	10	15	21	13	11	31	25
									4			2
														197	5.47222
Fb	88	84		76	90	92	89	83	79	86	86	65	72
	95	98		96	97	96	98	98	95	97	97	97	99
	96	94		93	99	98	96	100	95	99	98	93	99	3313	92.0278
Fa
														0	0
V	3			1	1		1	2		1	3	4	3
	5	2		4	3	4	2	2	1	3	3	1	1
	4	6		7	1	2	4		5	1	2	7	1	90	2.5
231
	1	2		3	4	5	6	7	8	9	10	11	12
B	9	34		43	47	36	46	29	34	35	28	35	36
		9		27	37	23	25	19	44	28	24	31	18
				7	20			2	13	4			4	747	20.75
Fb	88	63		46	46	55	46	63	55	50	66	58	59
	97	88		67	57	69	71	78	49	70	73	61	76
	97	88		91	77	94	94	95	87	91	95	92	91	2643	73.4167
Fa
														0	0
V	3	3		11	7	9	8	8	11	15	6	7	5
	3	3		6	6	8	4	3	7	2	3	8	6
	3	12		2	3	6	6	3		5	5	8	5	210	5.83333
232
	1	2		3	4	5	6	7	8	9	10	11	12
B	10	1		15	63	61	47	40	46	45	47	76	45
					62	80	59	8	28	25	27	84	50
				16	52	76	65	3	40	43	38	72	61	1385	38.4722
Fb	90	96		81	35	30	43	58	44	46	47	9	34
	100	91		94	34	15	32	91	64	64	64	11	30
	100	96		81	42	17	31	95	58	56	60	20	31	1990	55.2778
Fa
														0	0
V		3		4	2	9	10	2	10	9	6	15	21
		9		6	4	5	9	1	8	11	9	5	20
		4		3	6	7	4	2	2	1	2	8	8	225	6.25
233
	1	2		3	4	5	6	7	8	9	10	11	12
B	34	46		46	39	62	41	47	76	37	25	62	36
	27	19		52	28	41	13	42	45	19	31	58	5
	8	28		30	19	33	13	46	46	9	18	32		1213	33.6944
Fb	64	43		50	59	31	54	46	17	61	74	32	64
	71	67		41	71	56	84	54	45	81	65	41	93
	91	67		68	81	67	86	51	43	90	82	67	99	2256	62.6667
Fa
		2												2	0.0555556
V	2	11		4	2	7	5	7	7	2	1	6
	2	14		7	1	3	3	4	10		4	1	2
	1	3		2			1	3	11	1		1	1	129	3.58333
Group 0.6	Gruppe 0.6
	Median	MW	STABW	Min	Max	range+	range-
Bone	29.3611	25.55	12.9807	5.47222	38.4722	9.11111	23.8889	Knochen
Fibrous tissue	65.7778	69.8333	14.0099	55.2778	92.0278	26.25	10.5	fibröses Gewebe
Fat cells	0	0.0222222	0.030429	0	0.0555556	0.0555556	0	Fett
Vessels	4.80556	4.59444	1.55959	2.5	6.25	1.44444	2.30556	Gefäße
T_0.6
337														Summe	in %
	1	2		3	4	5	6	7	8	9	10	11	12
B												2
						2		4	23	5	22	33	10
	49	30		33	31	41	35	28	56	25	39	49	27	544	15.1111
Fb	99	99		97	100	100	99	100	100	99	100	97	99
	100	100		96	100	97	100	95	76	95	77	65	90
	48	69		65	69	55	64	71	42	72	61	47	73	3016	83.7778
Fa
				2		1
														3	0.0833333
V	1	1		3			1			1		1	1
				2				1	1		1	2
	3	1		2		4	1	1	2	3		4		37	1.02778
338
	1	2		3	4	5	6	7	8	9	10	11	12
B	14	16		3	4	12	1
	31	26		32	12	13	19	21	11	2	8	23	29
	40	28		49	23	26	19	19	24	9	9	39	23	585	16.25
Fb	85	83		97	93	88	97	93	93	98	100	94	98
	68	70		67	84	83	80	79	80	97	91	74	69
	58	70		50	77	63	78	80	72	91	91	58	75	2924	81.2222
Fa		1			3		1	6	7	1
		1			3					1
														24	0.666667
V	1						1	1		1		6	2
	1	3		1	1	4	1		9		1	3	2
	2	2		1		11	3	1	4			3	2	67	1.86111
339
	1	2		3	4	5	6	7	8	9	10	11	12
B						3					5	10	2
	5	18		7	13	41	29	17	10	8	6	28	18
	47	40		40	38	45	44	52	20	47	44	18	40	695	19.3056
Fb	100	100		99	98	97	98	98	100	100	95	90	98
	95	82		93	86	58	71	83	90	92	93	71	82
	53	57		60	58	51	52	45	76	50	55	75	54	2855	79.3056
Fa
												1		1	0.0277778
V				1	2		2	2
					1	1					1	1
		3			4	4	4	3	4	3	1	6	6	49	1.36111
341
	1	2		3	4	5	6	7	8	9	10	11	12
B	0	0		0	0	0	0	0	0	0	0	0	0
	0	0		0	0	22	0	0	7	0	0	11	10
	1	48		11	4	56	25	3	43	20	9	58	56	384	10.6667
Fb	97	98		99	99	100	100	100	98	98	99	99	96
	100	100		99	98	78	100	100	92	99	97	88	90
	99	51		88	93	43	75	97	57	80	81	41	41	3170	88.0556
Fa					0
					0
														0	0
V	3	2		1	1	0	0	0	2	2	1	1	4
	0	0		1	2	0	0	0	1	1	3	1	0
	0	1		1	3	1	0	0	0	0	0	1	1	34	0.944444
342
	1	2		3	4	5	6	7	8	9	10	11	12
B	0	0		0	0	0	0	0	0	0	0	0	0
	0	3		2	0	0	10	0	0	0	0	0	0
	30	48		37	38	31	32	0	8	1	0	0	4	244	6.77778
Fb	98	99		99	100	100	96	100	98	100	99	99	97
	98	97		98	98	100	89	99	98	100	99	98	100
	70	51		60	61	68	66	100	92	99	100	100	96	3322	92.2778
Fa
														0	0
V	2	1		1	0	0	4	0	2	0	1	1	3
	2	0		0	2	0	1	1	2	0	1	2	0
	0	1		3	1	1	2	0	0	0	0	0	0	34	0.944444
355
	1	2		3	4	5	6	7	8	9	10	11	12
B	0	0		0	0	0	0	0	0	0	0	0	0
	0	0		0	0	0	0	0	0	0	0	0	0
	13	31		9	0	17	3	1	24	19	4	15	10	146	4.05556
Fb	100	98		100	100	99	100	99	99	99	99	99	99
	99	96		99	97	100	100	100	97	100	100	99	99
	86	68		81	99	83	97	99	76	81	96	85	89	3417	94.9167
Fa						1		1
	1			0
														3	0.0833333
V	0	2		0	0	0	0	0	1	1	0	1	1
	0	4		1	3	0	0	0	3	0	0	1	1
	1	1		0	1	0	0	0	0	0	0	0	1	23	0.638889
	Median	MW	STABW	Min	Max	range+	range-
Bone	15.1111	13.6222	4.92453	6.77778	19.3056	4.19444	8.33333	Knochen
Fibrous tissue	83.7778	84.9278	5.2552	79.3056	92.2778	8.5	4.47222	fibröses Gewebe
Fat cells	0.0277778	0.155556	0.287738	0	0.666667	0.638889	0.0277778	Fett
Vessels	1.02778	1.22778	0.393524	0.944444	1.86111	0.833333	0.0833333	Gefäße
S_1.0
343														Summe	in %
	1	2		3	4	5	6	7	8	9	10	11	12
B	3	19		19	0	0	2	0	1
	15	46		24	10	23	32	37	48	39	5	29	8
	23	50		33	26	31	34	37	38	45	27	38	37	779	21.6389
Fb	94	75		75	99	93	96	100	98	100	100	100	98
	85	50		73	90	66	68	63	50	61	93	71	95
	75	40		66	74	66	64	63	61	54	72	61	62	2751	76.4167
Fa	2	3		1	0	7	1
		2		0	0	0
		3		0	0	0								19	0.527778
V	1	3		5	1	0	1		1	0	0	0	2
	0	2		3	0	1	0	0	2	0	2	0	5
	2	7		1	0	3	2	0	1	1	1	1	1	49	1.36111
344
	1	2		3	4	5	6	7	8	9	10	11	12
B	18	6			23	17	7	2	1
	36	38		15	28	52	30	34	33	3	5	15	8
	51	30		41	44	23	35	34	36	38	48	43	46	840	23.3333
Fb	82	94		98	67	82	93	98	96	99	99	99	99
	61	60		84	68	46	67	64	67	97	95	77	92
	43	67		58	49	67	64	62	59	62	51	56	52	2674	74.2778
Fa
					2	2
						5								9	0.25
V				2		1			3	1	1	1	1
	3	2		1	2	0	3	2	0		0	8	0
	6	3		1	7	5	1	4	5		1	1	2	67	1.86111
345
	1	2		3	4	5	6	7	8	9	10	11	12
B	0	0			0	0
	0	3		1	0	0	0
	16	50		33	30	17	3	2	8	0	0	3	0	166	4.61111
Fb	99	100		99	100	98	100	99	99	99	100	99	99
	100	97		98	100	99	100	98	99	99	100	100	100
	84	49		67	69	82	97	98	91	99	100	96	100	3413	94.8056
Fa												1
														1	0.0277778
V	1	0		1	0	2		1	1	1		1	1
	0	0		1	0	1	0	2	1	1	0	0	0
	0	1		0	1	1	0	0	1	1	0	2	0	22	0.611111
346
	1	2		3	4	5	6	7	8	9	10	11	12
B	9	2		0	15	33	9	18	42	19	0	0	0
	33	37		15	46	58	21	31	40	21	18	14	1
	38	46		64	53	67	50	28	76	34	47	17	37	1039	28.8611
Fb	91	96		100	85	66	91	79	56	81	100	100	100
	65	60		85	54	39	78	67	60	77	81	80	98
	59	52		35	45	33	48	70	23	64	52	78	61	2509	69.6944
Fa	0	0		0	0			0
	0	0		0	0			0				1
	0	0		0	0			0				2		3	0.0833333
V	0	2		0	0	1	0	3	2	0	0	0	0
	2	3		0	0	3	1	2	0	2	1	5	1
	3	2		1	2	0	2	2	1	2	1	3	2	49	1.36111
356
	1	2		3	4	5	6	7	8	9	10	11	12
B
		1
	21	3			12	15		0	3	4	14	9	7	89	2.47222
Fb	99	100		100	100	96	100	100	100	100	100	100	100
	100	99		100	100	98	100	99	100	93	98	98	99
	78	97		100	86	85	99	99	96	85	88	88	93	3473	96.4722
Fa											0	0
								0	0		6	2
											1	3		12	0.333333
V	1	0		0		4					0	0
	0					2		1			1	0	1
	1				2		1	1			0		0	15	0.416667
357
	1	2		3	4	5	6	7	8	9	10	11	12
B
	2			2	4
	24	10		25	32	8	0				17	17	0	141	3.91667
Fb	100	99		99	96	96	100	97	98	98	100	99	100
	96	100		98	94	99	99	99	94	99	97	99	98
	75	90		75	68	88	97	99	98	100	81	82	98	3405	94.5833
Fa					2	1
					2	0	1	1				1
					0			1					1	10	0.277778
V		1		1	2	3	0	3	2	2		1
	2	0				1	0		6	1	3	0	2
	1	0		0		4	3		2	0	2	1	1	44	1.22222
358
	1	2		3	4	5	6	7	8	9	10	11	12
B	10	11		4	0	0	0	0
	29	37		41	11	10	0	0	0	0	5	17	1
	33	50		48	30	42	7	0	0	0	20	49	30	485	13.4722
Fb	89	89		96	99	99	100	100	100	100	100	100	100
	71	61		56	88	90	100	100	100	100	94	83	99
	67	48		51	70	57	93	100	100	100	80	49	68	3097	86.0278
Fa
														0	0
V	1	0		0	1	1				0
	0	2		3	1	0	0		0	0	1
	0	2		1	0	1	0		0	0		2	2	18	0.5
	Median	MW	STABW	Min	Max	range+	range-
Bone	13.4722	14.0437	10.7183	2.47222	28.8611	15.3889	11	Knochen
Fibrous tissue	86.0278	84.6111	11.1243	69.6944	96.4722	10.4444	16.3333	fibröses Gewebe
Fat cells	0.25	0.214286	0.189565	0	0.527778	0.277778	0.25	Fett
Vessels	1.22222	1.04762	0.544264	0.416667	1.86111	0.638889	0.805556	Gefäße

## Sheet: Bone Spicules
Compression 0.6 mm	Spicule height (mm)
Specimen	1	2	3	4	5	6	7
231	2.35	2.52	2.46	2.85	2.43	2.87	2.31
232	4.94	0	5.4	5.05	5.3	5.3	5.4
233	3.1	3.43	3.31	4	3.2	2.26	1.1
303	5.01	4.85	5.3	2.3	5.35	3.88	1.78
304	0	0.73	1.85	0	0.73	0	0
Tension 0.6 mm	Spicule height (mm)
Specimen	1	2	3	4	5	6	7
337	1.97	1.67	2	2.24	1.64	1.37	1.5
338	2.16	2.76	2.04	1.66	2.26	2.17	2.8
339	3.41	3.25	3.57	2.5	1.74	2.25	2.07
341	2.14	2.24	0.65	0.75	1.4	0.84	1.13
342	1.63	0	0.26	0.66	1	1	1.06
355	1.15	0	0.47	0.8	0.57	0.83	1.1
Shear 1.0 mm	Spicule height (mm)
Specimen	1	2	3	4	5	6	7
343	3.43	3.14	2.37	1.87	1.97	1.86	0.78
344	2.67	2.76	1.9	1.78	1.57	1.26	1.28
346	2.97	2.15	2.04	3.59	2.82	2.58	3.87
357	1.05	0.77	0.7	0.88	0	0.72	0.7
358	3.29	2.37	2.04	0.88	0	1.32	0
